# Supplementary material for: Enhancing Photoprotection and Mitigating Ex Vivo Stratum Corneum Oxidative Stress: A Multifunctional Strategy Combining Rosmarinic Acid with UVB Filters
Source: Antioxidants (Basel). 2025 Feb 26;14(3):274. doi: 10.3390/antiox14030274 (PMC11939370; doi:10.3390/antiox14030274)
Supplement: Supplementary file 1 [file antioxidants-14-00274-s001.zip]

Archive with 1 entries (1 files):
- antioxidants-3486819-supplementary.pdf
